# Supplementary material for: Protein Kinase A Regulates Platelet Phosphodiesterase 3A through an A-Kinase Anchoring Protein Dependent Manner
Source: Cells. 2024 Jun 26;13(13):1104. doi: 10.3390/cells13131104 (PMC11240354; doi:10.3390/cells13131104)
Supplement: Supplementary file 1 [file cells-13-01104-s001.zip]

Archive with 2 entries (2 files):
- Cells-PDE3A-AKAP7 Supplementary Figures.pdf
- Supplementary Table 1-Mass Spectrometry analysis of PDE3A protein bands.xlsx
