# Supplementary material for: Protein Kinase A Regulates Platelet Phosphodiesterase 3A through an A-Kinase Anchoring Protein Dependent Manner
Source: Cells. 2024 Jun 26;13(13):1104. doi: 10.3390/cells13131104 (PMC11240354; doi:10.3390/cells13131104)
Supplement: Supplementary file 1 [file cells-13-01104-s001.zip › Supplementary Table 1-Mass Spectrometry analysis of PDE3A protein bands.xlsx]

## Sheet: PDE3A(UNT) 100kDa
	All the listed proteins were detected/identified with a confidence threshold greater than 95% P(p<0.05)
	(A) PDE3A(UNT) 100kDa
	EMAL3_HUMAN Echinoderm microtubule-associated protein-like 3
	RHG06_HUMAN Rho GTPase-activating protein 6
	NEXN_HUMAN Nexilin
	OPHN1_HUMAN Oligophrenin-1
	VILI_HUMAN Villin-1
	LIMA1_HUMAN LIM domain and actin-binding protein 1
	AT2A2_HUMAN Sarcoplasmic/endoplasmic reticulum calcium ATPase 2
	ZCCHV_HUMAN Zinc finger CCCH-type antiviral protein 1
	UN45A_HUMAN Protein unc-45 homolog A
	MYH14_HUMAN Myosin-14
	MTSS1_HUMAN Protein MTSS 1
	GELS_HUMAN Gelsolin
	ITA2B_HUMAN Integrin alpha-IIb
	SLN14_HUMAN Protein SLFN14
	KANK2_HUMAN KN motif and ankyrin repeat domain-containing protein 2
	FHOD1_HUMAN FH1/FH2 domain-containing protein 1
	CO4A_HUMAN Complement C4-A
	FLII_HUMAN Protein flightless-1 homolog
	TPM4_HUMAN Tropomyosin alpha-4 chain
	WDR1_HUMAN WD repeat-containing protein 1
	MYPT1_HUMAN Protein phosphatase 1 regulatory subunit 12A
	TSP2_HUMAN Thrombospondin-2
	PDE5A_HUMAN cGMP-specific 3',5'-cyclic phosphodiesterase
	TPRN_HUMAN Taperin
	EP15R_HUMAN Epidermal growth factor receptor substrate 15-like 1
	PDE3A_HUMAN cGMP-inhibited 3',5'-cyclic phosphodiesterase A
	A0A0B4J2B5_HUMAN Immunoglobulin heavy variable 3/OR16-9 (non-functional) (Fragment)
	TERA_HUMAN Transitional endoplasmic reticulum ATPase
	NLRX1_HUMAN NLR family member X1
	MYO1C_HUMAN Unconventional myosin-Ic
	SCYL2_HUMAN SCY1-like protein 2
	VINC_HUMAN Vinculin
	AP2B1_HUMAN AP-2 complex subunit beta
	EMIL1_HUMAN EMILIN-1
	FGD4_HUMAN FYVE, RhoGEF and PH domain-containing protein 4
	MVP_HUMAN Major vault protein
	FA5_HUMAN Coagulation factor V
	INF2_HUMAN Inverted formin-2
	COPB2_HUMAN Coatomer subunit beta'
	MNAR1_HUMAN Major intrinsically disordered Notch2-binding receptor 1
	KI16B_HUMAN Kinesin-like protein KIF16B
	DAAF4_HUMAN Dynein axonemal assembly factor 4
	LG3BP_HUMAN Galectin-3-binding protein
	ABCB5_HUMAN ATP-binding cassette sub-family B member 5
	IP3KB_HUMAN Inositol-trisphosphate 3-kinase B
	BARX2_HUMAN Homeobox protein BarH-like 2
	HXK1_HUMAN Hexokinase-1
	STRN_HUMAN Striatin
	NADL2_HUMAN Inactive N-acetylated-alpha-linked acidic dipeptidase-like protein 2
	TENS1_HUMAN Tensin-1
	HTR5A_HUMAN HEAT repeat-containing protein 5A
	ARMC5_HUMAN Armadillo repeat-containing protein 5
	FEN1_HUMAN Flap endonuclease 1
	PYGB_HUMAN Glycogen phosphorylase, brain form
	CJ067_HUMAN Uncharacterized protein C10orf67, mitochondrial
	TAF1A_HUMAN TATA box-binding protein-associated factor RNA polymerase I subunit A
	BHLH9_HUMAN Protein BHLHb9
	PSMD2_HUMAN 26S proteasome non-ATPase regulatory subunit 2
	LAMA2_HUMAN Laminin subunit alpha-2
	COPG1_HUMAN Coatomer subunit gamma-1
	TCPW_HUMAN T-complex protein 1 subunit zeta-2
	SPTN2_HUMAN Spectrin beta chain, non-erythrocytic 2
	ATF6B_HUMAN Cyclic AMP-dependent transcription factor ATF-6 beta
	SYAP1_HUMAN Synapse-associated protein 1
	PTPRB_HUMAN Receptor-type tyrosine-protein phosphatase beta
	B3GNL_HUMAN UDP-GlcNAc:betaGal beta-1,3-N-acetylglucosaminyltransferase-like protein 1
	PKHA6_HUMAN Pleckstrin homology domain-containing family A member 6
	ACSL4_HUMAN Long-chain-fatty-acid--CoA ligase 4
	PNO1_HUMAN RNA-binding protein PNO1

## Sheet: PDE3A(CT) 100kDa
	All the listed proteins were detected/identified with a confidence threshold greater than 95% P(p<0.05)
	(B) PDE3A(CT) 100kDa
	PDE3A_HUMAN cGMP-inhibited 3',5'-cyclic phosphodiesterase A
	ITA2B_HUMAN Integrin alpha-IIb
	LIMA1_HUMAN LIM domain and actin-binding protein 1
	RHG06_HUMAN Rho GTPase-activating protein 6
	VILI_HUMAN Villin-1
	AT2A2_HUMAN Sarcoplasmic/endoplasmic reticulum calcium ATPase 2
	OPHN1_HUMAN Oligophrenin-1
	ACTC_HUMAN Actin, alpha cardiac muscle 1
	UN45A_HUMAN Protein unc-45 homolog A
	MYH14_HUMAN Myosin-14
	ZCCHV_HUMAN Zinc finger CCCH-type antiviral protein 1
	GELS_HUMAN Gelsolin
	FHOD1_HUMAN FH1/FH2 domain-containing protein 1
	TERA_HUMAN Transitional endoplasmic reticulum ATPase
	PDE5A_HUMAN cGMP-specific 3',5'-cyclic phosphodiesterase
	NEXN_HUMAN Nexilin
	IGHG4_HUMAN Immunoglobulin heavy constant gamma 4
	MTSS1_HUMAN Protein MTSS 1
	VINC_HUMAN Vinculin
	SLN14_HUMAN Protein SLFN14
	COPB2_HUMAN Coatomer subunit beta'
	FLII_HUMAN Protein flightless-1 homolog
	MYO1C_HUMAN Unconventional myosin-Ic
	FGD4_HUMAN FYVE, RhoGEF and PH domain-containing protein 4
	COPG1_HUMAN Coatomer subunit gamma-1
	CO4A_HUMAN Complement C4-A
	EMAL3_HUMAN Echinoderm microtubule-associated protein-like 3
	MYPT1_HUMAN Protein phosphatase 1 regulatory subunit 12A
	HXK1_HUMAN Hexokinase-1
	AP1B1_HUMAN AP-1 complex subunit beta-1
	PYGB_HUMAN Glycogen phosphorylase, brain form
	FIBG_HUMAN Fibrinogen gamma chain
	FA5_HUMAN Coagulation factor V
	WDR1_HUMAN WD repeat-containing protein 1
	PCSK6_HUMAN Proprotein convertase subtilisin/kexin type 6
	IP3KB_HUMAN Inositol-trisphosphate 3-kinase B
	CALD1_HUMAN Caldesmon
	EMIL1_HUMAN EMILIN-1
	IGLC2_HUMAN Immunoglobulin lambda constant 2
	PYGL_HUMAN Glycogen phosphorylase, liver form
	ATP4A_HUMAN Potassium-transporting ATPase alpha chain 1
	TENS1_HUMAN Tensin-1
	A4_HUMAN Amyloid-beta precursor protein
	TPRN_HUMAN Taperin
	SLK_HUMAN STE20-like serine/threonine-protein kinase
	ADNP2_HUMAN Activity-dependent neuroprotector homeobox protein 2
	JKIP3_HUMAN Janus kinase and microtubule-interacting protein 3
	INF2_HUMAN Inverted formin-2
	MACF1_HUMAN Microtubule-actin cross-linking factor 1, isoforms 1/2/3/5
	FBF1_HUMAN Fas-binding factor 1
	CCD91_HUMAN Coiled-coil domain-containing protein 91
	PHLB2_HUMAN Pleckstrin homology-like domain family B member 2
	KI16B_HUMAN Kinesin-like protein KIF16B
	VPP1_HUMAN V-type proton ATPase 116 kDa subunit a1
	SHRM3_HUMAN Protein Shroom3
	BHLH9_HUMAN Protein BHLHb9
	COPB_HUMAN Coatomer subunit beta
	FYB1_HUMAN FYN-binding protein 1
	APC_HUMAN Adenomatous polyposis coli protein
	TPM4_HUMAN Tropomyosin alpha-4 chain
	MFHA1_HUMAN Malignant fibrous histiocytoma-amplified sequence 1
	ABCB5_HUMAN ATP-binding cassette sub-family B member 5
	KRT82_HUMAN Keratin, type II cuticular Hb2
	TAF1A_HUMAN TATA box-binding protein-associated factor RNA polymerase I subunit A
	CJ067_HUMAN Uncharacterized protein C10orf67, mitochondrial
	RHG25_HUMAN Rho GTPase-activating protein 25
	HYAS3_HUMAN Hyaluronan synthase 3
	DUS10_HUMAN Dual specificity protein phosphatase 10
	MICLK_HUMAN MICAL C-terminal-like protein
	PHLB1_HUMAN Pleckstrin homology-like domain family B member 1
	BAZ2B_HUMAN Bromodomain adjacent to zinc finger domain protein 2B
	SMHD1_HUMAN Structural maintenance of chromosomes flexible hinge domain-containing protein 1
	H13_HUMAN Histone H1.3
	BLNK_HUMAN B-cell linker protein
	PRPS1_HUMAN Ribose-phosphate pyrophosphokinase 1
	IF4G2_HUMAN Eukaryotic translation initiation factor 4 gamma 2
	DDX3X_HUMAN ATP-dependent RNA helicase DDX3X
	CSK22_HUMAN Casein kinase II subunit alpha'
	KDM5A_HUMAN Lysine-specific demethylase 5A
	HSP7C_HUMAN Heat shock cognate 71 kDa protein
	NAV1_HUMAN Neuron navigator 1
	SYAP1_HUMAN Synapse-associated protein 1
	WIPI2_HUMAN WD repeat domain phosphoinositide-interacting protein 2
	WIPI3_HUMAN WD repeat domain phosphoinositide-interacting protein 3
	B3GNL_HUMAN UDP-GlcNAc:betaGal beta-1,3-N-acetylglucosaminyltransferase-like protein 1
	SYMC_HUMAN Methionine--tRNA ligase, cytoplasmic
	MED16_HUMAN Mediator of RNA polymerase II transcription subunit 16
	TSAP1_HUMAN tRNA selenocysteine 1-associated protein 1
	ATF6B_HUMAN Cyclic AMP-dependent transcription factor ATF-6 beta
	MCUR1_HUMAN Mitochondrial calcium uniporter regulator 1
	PKHA6_HUMAN Pleckstrin homology domain-containing family A member 6

## Sheet: WCL 130kDa
	All the listed proteins were detected/identified with a confidence threshold greater than 95% P(p<0.05)
	(C) WCL 130kDa (non specific band)
	VINC_HUMAN Vinculin
	TSP1_HUMAN Thrombospondin-1
	TLN1_HUMAN Talin-1
	FLNA_HUMAN Filamin-A
	UN13D_HUMAN Protein unc-13 homolog D
	ITA6_HUMAN Integrin alpha-6
	ITA2B_HUMAN Integrin alpha-IIb
	WDR44_HUMAN WD repeat-containing protein 44
	ACLY_HUMAN ATP-citrate synthase
	MYH9_HUMAN Myosin-9
	ESYT1_HUMAN Extended synaptotagmin-1
	KINH_HUMAN Kinesin-1 heavy chain
	PECA1_HUMAN Platelet endothelial cell adhesion molecule
	CO3_HUMAN Complement C3
	ITB1_HUMAN Integrin beta-1
	MYPT1_HUMAN Protein phosphatase 1 regulatory subunit 12A
	ASAP2_HUMAN Arf-GAP with SH3 domain, ANK repeat and PH domain-containing protein 2
	LRRF1_HUMAN Leucine-rich repeat flightless-interacting protein 1
	AT2A3_HUMAN Sarcoplasmic/endoplasmic reticulum calcium ATPase 3
	AT2A2_HUMAN Sarcoplasmic/endoplasmic reticulum calcium ATPase 2
	LTBP1_HUMAN Latent-transforming growth factor beta-binding protein 1
	NCKP1_HUMAN Nck-associated protein 1
	GP1BA_HUMAN Platelet glycoprotein Ib alpha chain
	CLIP2_HUMAN CAP-Gly domain-containing linker protein 2
	RASA1_HUMAN Ras GTPase-activating protein 1
	K1C10_HUMAN Keratin, type I cytoskeletal 10
	LYAM3_HUMAN P-selectin
	DDB1_HUMAN DNA damage-binding protein 1
	DAAM1_HUMAN Disheveled-associated activator of morphogenesis 1
	EPS15_HUMAN Epidermal growth factor receptor substrate 15
	TAOK1_HUMAN Serine/threonine-protein kinase TAO1
	IPO7_HUMAN Importin-7
	MYO1C_HUMAN Unconventional myosin-Ic
	UBA1_HUMAN Ubiquitin-like modifier-activating enzyme 1
	K2C1_HUMAN Keratin, type II cytoskeletal 1
	IRAG1_HUMAN Inositol 1,4,5-triphosphate receptor associated 1
	FA5_HUMAN Coagulation factor V
	FYB1_HUMAN FYN-binding protein 1
	K22E_HUMAN Keratin, type II cytoskeletal 2 epidermal
	ACTN1_HUMAN Alpha-actinin-1
	TBCD_HUMAN Tubulin-specific chaperone D
	AT2A1_HUMAN Sarcoplasmic/endoplasmic reticulum calcium ATPase 1
	EMIL1_HUMAN EMILIN-1
	UBA6_HUMAN Ubiquitin-like modifier-activating enzyme 6
	K1C9_HUMAN Keratin, type I cytoskeletal 9
	CAND1_HUMAN Cullin-associated NEDD8-dissociated protein 1
	RNF31_HUMAN E3 ubiquitin-protein ligase RNF31
	STON2_HUMAN Stonin-2
	PKN1_HUMAN Serine/threonine-protein kinase N1
	ACTB_HUMAN Actin, cytoplasmic 1
	URP2_HUMAN Fermitin family homolog 3
	MICA1_HUMAN [F-actin]-monooxygenase MICAL1
	PP6R3_HUMAN Serine/threonine-protein phosphatase 6 regulatory subunit 3
	SC24C_HUMAN Protein transport protein Sec24C
	ITB3_HUMAN Integrin beta-3
	IPO9_HUMAN Importin-9
	PK3CG_HUMAN Phosphatidylinositol 4,5-bisphosphate 3-kinase catalytic subunit gamma isoform
	AP3B1_HUMAN AP-3 complex subunit beta-1
	FIBA_HUMAN Fibrinogen alpha chain
	STXB5_HUMAN Syntaxin-binding protein 5
	EIFCL_HUMAN Eukaryotic translation initiation factor 3 subunit C-like protein
	PACS1_HUMAN Phosphofurin acidic cluster sorting protein 1
	GTR3_HUMAN Solute carrier family 2, facilitated glucose transporter member 3
	ARHG2_HUMAN Rho guanine nucleotide exchange factor 2
	RIN3_HUMAN Ras and Rab interactor 3
	KIF5A_HUMAN Kinesin heavy chain isoform 5A
	ITIH4_HUMAN Inter-alpha-trypsin inhibitor heavy chain H4
	FIBB_HUMAN Fibrinogen beta chain
	F13A_HUMAN Coagulation factor XIII A chain
	EMAL4_HUMAN Echinoderm microtubule-associated protein-like 4
	A4_HUMAN Amyloid-beta precursor protein
	FHOD1_HUMAN FH1/FH2 domain-containing protein 1
	GMIP_HUMAN GEM-interacting protein
	CYFP1_HUMAN Cytoplasmic FMR1-interacting protein 1
	INF2_HUMAN Inverted formin-2
	PK3CB_HUMAN Phosphatidylinositol 4,5-bisphosphate 3-kinase catalytic subunit beta isoform
	RBGP1_HUMAN Rab GTPase-activating protein 1
	SURF4_HUMAN Surfeit locus protein 4
	ITAV_HUMAN Integrin alpha-V
	RB3GP_HUMAN Rab3 GTPase-activating protein catalytic subunit
	ANFY1_HUMAN Rabankyrin-5
	PRAF3_HUMAN PRA1 family protein 3
	AT8A1_HUMAN Phospholipid-transporting ATPase IA
	PAR10_HUMAN Protein mono-ADP-ribosyltransferase PARP10
	ITA5_HUMAN Integrin alpha-5
	TPP2_HUMAN Tripeptidyl-peptidase 2
	WASC5_HUMAN WASH complex subunit 5
	UBA7_HUMAN Ubiquitin-like modifier-activating enzyme 7
	NOMO1_HUMAN Nodal modulator 1
	FLNB_HUMAN Filamin-B
	HYOU1_HUMAN Hypoxia up-regulated protein 1
	PEAR1_HUMAN Platelet endothelial aggregation receptor 1
	FAK1_HUMAN Focal adhesion kinase 1
	ARHG1_HUMAN Rho guanine nucleotide exchange factor 1
	EH1L1_HUMAN EH domain-binding protein 1-like protein 1
	SC24A_HUMAN Protein transport protein Sec24A
	AT1A1_HUMAN Sodium/potassium-transporting ATPase subunit alpha-1
	FIBG_HUMAN Fibrinogen gamma chain
	MYH10_HUMAN Myosin-10
	XPO4_HUMAN Exportin-4
	STOM_HUMAN Stomatin
	MMRN1_HUMAN Multimerin-1
	JAK2_HUMAN Tyrosine-protein kinase JAK2
	ENDD1_HUMAN Endonuclease domain-containing 1 protein
	CALD1_HUMAN Caldesmon
	NCKPL_HUMAN Nck-associated protein 1-like
	SRGN_HUMAN Serglycin
	K2C1B_HUMAN Keratin, type II cytoskeletal 1b
	C2CD5_HUMAN C2 domain-containing protein 5
	ASAP1_HUMAN Arf-GAP with SH3 domain, ANK repeat and PH domain-containing protein 1
	AP4E1_HUMAN AP-4 complex subunit epsilon-1
	ALBU_HUMAN Albumin
	NID1_HUMAN Nidogen-1
	TBA1B_HUMAN Tubulin alpha-1B chain
	A0A075B6Z2_HUMAN T cell receptor alpha joining 56 (Fragment)
	IPO5_HUMAN Importin-5
	MYADM_HUMAN Myeloid-associated differentiation marker
	AFTIN_HUMAN Aftiphilin
	C2D1A_HUMAN Coiled-coil and C2 domain-containing protein 1A
	S23IP_HUMAN SEC23-interacting protein
	WDR11_HUMAN WD repeat-containing protein 11
	SMTN_HUMAN Smoothelin
	LDLR_HUMAN Low-density lipoprotein receptor
	SMG8_HUMAN Protein SMG8
	ECE1_HUMAN Endothelin-converting enzyme 1
	CL16A_HUMAN Protein CLEC16A
	ANR28_HUMAN Serine/threonine-protein phosphatase 6 regulatory ankyrin repeat subunit A
	MYO1F_HUMAN Unconventional myosin-If
	APLP2_HUMAN Amyloid beta precursor like protein 2
	K1C14_HUMAN Keratin, type I cytoskeletal 14
	CTL1_HUMAN Choline transporter-like protein 1
	UBE4A_HUMAN Ubiquitin conjugation factor E4 A
	TPPC9_HUMAN Trafficking protein particle complex subunit 9
	K2C6B_HUMAN Keratin, type II cytoskeletal 6B
	CYFP2_HUMAN Cytoplasmic FMR1-interacting protein 2
	TRY3_HUMAN Trypsin-3
	LEUK_HUMAN Leukosialin
	TRY1_HUMAN Trypsin-1
	PACS2_HUMAN Phosphofurin acidic cluster sorting protein 2
	CDS2_HUMAN Phosphatidate cytidylyltransferase 2
	MYH14_HUMAN Myosin-14
	VWF_HUMAN von Willebrand factor
	TPC11_HUMAN Trafficking protein particle complex subunit 11
	OBRG_HUMAN Leptin receptor gene-related protein
	WDR1_HUMAN WD repeat-containing protein 1
	ICAL_HUMAN Calpastatin
	SC31A_HUMAN Protein transport protein Sec31A
	NIBA1_HUMAN Protein Niban 1
	AT131_HUMAN Endoplasmic reticulum transmembrane helix translocase
	HMHA1_HUMAN Rho GTPase-activating protein 45
	NICA_HUMAN Nicastrin
	STK10_HUMAN Serine/threonine-protein kinase 10
	IGHG2_HUMAN Immunoglobulin heavy constant gamma 2
	CPT1A_HUMAN Carnitine O-palmitoyltransferase 1, liver isoform
	VCIP1_HUMAN Deubiquitinating protein VCPIP1
	HACD3_HUMAN Very-long-chain (3R)-3-hydroxyacyl-CoA dehydratase 3
	TBB1_HUMAN Tubulin beta-1 chain
	KPYM_HUMAN Pyruvate kinase PKM
	RADIL_HUMAN Ras-associating and dilute domain-containing protein
	STML3_HUMAN Stomatin-like protein 3
	RRBP1_HUMAN Ribosome-binding protein 1
	FINC_HUMAN Fibronectin
	UBE3C_HUMAN Ubiquitin-protein ligase E3C
	LPIN2_HUMAN Phosphatidate phosphatase LPIN2
	CD36_HUMAN Platelet glycoprotein 4
	TSN32_HUMAN Tetraspanin-32
	CLH1_HUMAN Clathrin heavy chain 1
	NFX1_HUMAN Transcriptional repressor NF-X1
	RENT1_HUMAN Regulator of nonsense transcripts 1
	LFG3_HUMAN Protein lifeguard 3
	ADT3_HUMAN ADP/ATP translocase 3
	CKLF5_HUMAN CKLF-like MARVEL transmembrane domain-containing protein 5
	TDRD7_HUMAN Tudor domain-containing protein 7
	NCOA7_HUMAN Nuclear receptor coactivator 7
	ADCY6_HUMAN Adenylate cyclase type 6
	LRCC1_HUMAN Leucine-rich repeat and coiled-coil domain-containing protein 1
	ANO6_HUMAN Anoctamin-6
	JAK1_HUMAN Tyrosine-protein kinase JAK1
	DGKZ_HUMAN Diacylglycerol kinase zeta
	FLII_HUMAN Protein flightless-1 homolog
	RTN4_HUMAN Reticulon-4
	IF4G1_HUMAN Eukaryotic translation initiation factor 4 gamma 1
	GELS_HUMAN Gelsolin
	NNTM_HUMAN NAD(P) transhydrogenase, mitochondrial
	CNKR2_HUMAN Connector enhancer of kinase suppressor of ras 2
	TNR6B_HUMAN Trinucleotide repeat-containing gene 6B protein
	COR1A_HUMAN Coronin-1A
	RIPR2_HUMAN Rho family-interacting cell polarization regulator 2
	GOGA2_HUMAN Golgin subfamily A member 2
	DREB_HUMAN Drebrin
	VKOR1_HUMAN Vitamin K epoxide reductase complex subunit 1
	CPXM1_HUMAN Probable carboxypeptidase X1
	ITA2_HUMAN Integrin alpha-2
	C2D1B_HUMAN Coiled-coil and C2 domain-containing protein 1B
	TYK2_HUMAN Non-receptor tyrosine-protein kinase TYK2
	RBBP6_HUMAN E3 ubiquitin-protein ligase RBBP6
	TM251_HUMAN Transmembrane protein 251
	CTL2_HUMAN Choline transporter-like protein 2
	SEM4D_HUMAN Semaphorin-4D
	COR1C_HUMAN Coronin-1C
	PIP30_HUMAN PSME3-interacting protein
	CD47_HUMAN Leukocyte surface antigen CD47
	K2C5_HUMAN Keratin, type II cytoskeletal 5
	LNX1_HUMAN E3 ubiquitin-protein ligase LNX
	PLEC_HUMAN Plectin
	MILK1_HUMAN MICAL-like protein 1
	TRPC6_HUMAN Short transient receptor potential channel 6
	EFL1_HUMAN Elongation factor-like GTPase 1
	ITAD_HUMAN Integrin alpha-D
	TAF1A_HUMAN TATA box-binding protein-associated factor RNA polymerase I subunit A
	CAPS2_HUMAN Calcium-dependent secretion activator 2
	VP33B_HUMAN Vacuolar protein sorting-associated protein 33B
	SHRM3_HUMAN Protein Shroom3
	SCAM2_HUMAN Secretory carrier-associated membrane protein 2
	SYLC_HUMAN Leucine--tRNA ligase, cytoplasmic
	SSDH_HUMAN Succinate-semialdehyde dehydrogenase, mitochondrial
	SCN1A_HUMAN Sodium channel protein type 1 subunit alpha
	UBP15_HUMAN Ubiquitin carboxyl-terminal hydrolase 15
	ERAP1_HUMAN Endoplasmic reticulum aminopeptidase 1
	DEN2C_HUMAN DENN domain-containing protein 2C
	RTTN_HUMAN Rotatin
	CARD6_HUMAN Caspase recruitment domain-containing protein 6
	TBL3_HUMAN Transducin beta-like protein 3
	ADA2_HUMAN Adenosine deaminase 2
	JAK3_HUMAN Tyrosine-protein kinase JAK3
	TM245_HUMAN Transmembrane protein 245
	STAG3_HUMAN Cohesin subunit SA-3
	AASD1_HUMAN Alanyl-tRNA editing protein Aarsd1
	CADH2_HUMAN Cadherin-2
	LCAP_HUMAN Leucyl-cystinyl aminopeptidase
	KRT82_HUMAN Keratin, type II cuticular Hb2
	PKN2_HUMAN Serine/threonine-protein kinase N2
	CND2_HUMAN Condensin complex subunit 2
	TRI33_HUMAN E3 ubiquitin-protein ligase TRIM33
	MFHA1_HUMAN Malignant fibrous histiocytoma-amplified sequence 1
	A0A499FJ85_HUMAN Schlafen family member 12-like
	CKAP4_HUMAN Cytoskeleton-associated protein 4
	PC4L1_HUMAN Purkinje cell protein 4-like protein 1
	TIMP2_HUMAN Metalloproteinase inhibitor 2
	RC3H2_HUMAN Roquin-2
	SPTB1_HUMAN Spectrin beta chain, erythrocytic
	TR64B_HUMAN Putative tripartite motif-containing protein 64B
	SIN1_HUMAN Target of rapamycin complex 2 subunit MAPKAP1
	CJ067_HUMAN Uncharacterized protein C10orf67, mitochondrial
	ADRB3_HUMAN Beta-3 adrenergic receptor
	ZCH12_HUMAN Zinc finger CCHC domain-containing protein 12
	FBLN7_HUMAN Fibulin-7
	DDX59_HUMAN Probable ATP-dependent RNA helicase DDX59
	HERC2_HUMAN E3 ubiquitin-protein ligase HERC2
	ACSL4_HUMAN Long-chain-fatty-acid--CoA ligase 4
	ZN276_HUMAN Zinc finger protein 276
	GDPD5_HUMAN Glycerophosphodiester phosphodiesterase domain-containing protein 5
	SHIP1_HUMAN Phosphatidylinositol 3,4,5-trisphosphate 5-phosphatase 1
	RED_HUMAN Protein Red
	EIF3B_HUMAN Eukaryotic translation initiation factor 3 subunit B
	HNF6_HUMAN Hepatocyte nuclear factor 6
	FHAD1_HUMAN Forkhead-associated domain-containing protein 1
	TARB1_HUMAN Probable methyltransferase TARBP1
	HERC1_HUMAN Probable E3 ubiquitin-protein ligase HERC1
	ENKD1_HUMAN Enkurin domain-containing protein 1
	HDAC4_HUMAN Histone deacetylase 4
	SPT6H_HUMAN Transcription elongation factor SPT6
	NPTX2_HUMAN Neuronal pentraxin-2
	PKD1_HUMAN Polycystin-1
	SURF2_HUMAN Surfeit locus protein 2
	KMT2A_HUMAN Histone-lysine N-methyltransferase 2A
	NFIL3_HUMAN Nuclear factor interleukin-3-regulated protein
	TCL1A_HUMAN T-cell leukemia/lymphoma protein 1A
	GEMI4_HUMAN Gem-associated protein 4
	REEP1_HUMAN Receptor expression-enhancing protein 1
	OTU6A_HUMAN OTU domain-containing protein 6A
	XRCC1_HUMAN DNA repair protein XRCC1
	MEPCE_HUMAN 7SK snRNA methylphosphate capping enzyme
	VPS45_HUMAN Vacuolar protein sorting-associated protein 45
	BUB1_HUMAN Mitotic checkpoint serine/threonine-protein kinase BUB1
	TRNT1_HUMAN CCA tRNA nucleotidyltransferase 1, mitochondrial
	DPYL1_HUMAN Dihydropyrimidinase-related protein 1
	ZBED1_HUMAN E3 SUMO-protein ligase ZBED1
	A0A2R8Y4L2_HUMAN Heterogeneous nuclear ribonucleoprotein A1 pseudogene 48
	ROA0_HUMAN Heterogeneous nuclear ribonucleoprotein A0
	ROA2_HUMAN Heterogeneous nuclear ribonucleoproteins A2/B1
	IF2B2_HUMAN Insulin-like growth factor 2 mRNA-binding protein 2
	KS6R_HUMAN Ribosomal protein S6 kinase-related protein
	KBTB3_HUMAN Kelch repeat and BTB domain-containing protein 3
	PKHA6_HUMAN Pleckstrin homology domain-containing family A member 6
	IN80B_HUMAN INO80 complex subunit B
	SULF2_HUMAN Extracellular sulfatase Sulf-2
	REV1_HUMAN DNA repair protein REV1
	PGAM5_HUMAN Serine/threonine-protein phosphatase PGAM5, mitochondrial
	ADAL_HUMAN Adenosine deaminase-like protein
	PNO1_HUMAN RNA-binding protein PNO1
	A0A075B6Z0_HUMAN T cell receptor alpha joining 22 (Fragment)
	CGT_HUMAN 2-hydroxyacylsphingosine 1-beta-galactosyltransferase
	DCDC2_HUMAN Doublecortin domain-containing protein 2
	TR19L_HUMAN Tumor necrosis factor receptor superfamily member 19L
	SRXN1_HUMAN Sulfiredoxin-1
